# Supplementary material for: Regulation of Glycoprotein VI-Dependent Platelet Activation and Thrombus Formation by Heparan Sulfate Proteoglycan Perlecan
Source: Int J Mol Sci. 2023 Aug 28;24(17):13352. doi: 10.3390/ijms241713352 (PMC10487520; doi:10.3390/ijms241713352)
Supplement: Supplementary file 1 [file ijms-24-13352-s001.zip]

Archive with 1 entries (1 files):
- ijms-2533187-supplementary.pdf
